# Supplementary material for: The Relationship between the Mediterranean Diet and Vascular Stiffness, Metabolic Syndrome, and Its Components in People over 65 Years of Age
Source: Nutrients. 2024 Oct 12;16(20):3464. doi: 10.3390/nu16203464 (PMC11510127; doi:10.3390/nu16203464)
Supplement: Supplementary file 1 [file nutrients-16-03464-s001.zip]

Archive with 1 entries (1 files):
- nutrients-3254435-supplementary.pdf
